# Supplementary material for: Assessing Climate Change Impacts on the Distribution and Ecological Risks of Cryptophyta in the China Seas Using Ensemble Models
Source: Biology (Basel). 2026 Jul 1;15(13):1047. doi: 10.3390/biology15131047 (PMC13359735; doi:10.3390/biology15131047)
Supplement: Supplementary file 1 [file biology-15-01047-s001.zip]

Archive with 1 entries (1 files):
- biology-4379101-supplementary.pdf
